# Supplementary material for: Structure-Function Relationship of the β-Hairpin of Thermus thermophilus HB27 Laccase
Source: Int J Mol Sci. 2025 Jan 16;26(2):735. doi: 10.3390/ijms26020735 (PMC11766367; doi:10.3390/ijms26020735)
Supplement: Supplementary file 1 [file ijms-26-00735-s001.zip]

Archive with 1 entries (1 files):
- ijms-3379640-supplementary.pdf
